# Supplementary material for: Preventive Effect of Fisetin on Follicular Granulosa Cells Senescence via Attenuating Oxidative Stress and Upregulating the Wnt/β-Catenin Signaling Pathway
Source: Cells. 2025 Oct 30;14(21):1704. doi: 10.3390/cells14211704 (PMC12610666; doi:10.3390/cells14211704)
Supplement: Supplementary file 1 [file cells-14-01704-s001.zip]

Archive with 1 entries (1 files):
- cells-3922486-supplementary.pdf
